# Supplementary material for: Sequencing through hyperexpanded Friedreich’s ataxia-GAA repeats by nanopore technology: implications in genotype–phenotype correlation
Source: Brain Commun. 2023 Mar 29;5(2):fcad020. doi: 10.1093/braincomms/fcad020 (PMC10053634; doi:10.1093/braincomms/fcad020)
Supplement: fcad020_Supplementary_Data [file fcad020_supplementary_data.zip]

Archive with 3 entries (3 files):
- Supplementary Table 2.xlsx
- Supplemantary_material.pdf
- Supplementary Table 1.xlsx
