# Supplementary material for: Sequencing through hyperexpanded Friedreich’s ataxia-GAA repeats by nanopore technology: implications in genotype–phenotype correlation
Source: Brain Commun. 2023 Mar 29;5(2):fcad020. doi: 10.1093/braincomms/fcad020 (PMC10053634; doi:10.1093/braincomms/fcad020)
Supplement: fcad020_Supplementary_Data [file fcad020_supplementary_data.zip › Supplementary Table 2.xlsx]

## Sheet: Table S2
	Raw fastq						On target alignment
Sample Name	Total Reads	Total reads between 1000 to 5000 bp*	Unique Reads	% Dups	% GC	Average Length	Total aligned reads	% aligned reads (aligned reads *100 /Total reads between 1000 to 5000bp )	full-alignment reads (5' to 3')	Partial-alignment reads(5' or 3')	Depth
GOS-10454	22801	9919	20922	8.2	44	1408 bp	1708	17.2195	155	1553	607.217
GOS-10455	20519	11892	18959	7.6	42	1931 bp	2993	25.1682	416	2577	1437.17
HC	14930	9098	12265	17.9	45	1692 bp	4340	47.7028	3	4337	3647.49
GOS-9443	20566	11318	18558	9.8	42	2006 bp	3871	34.2022	1874	1997	2127.36
GOS-142	60260	35824	38945	35.4	43	2030 bp	4455	12.4358	1079	3376	1712.29
GOS-322	40633	24905	26540	34.7	42	2019 bp	7957	31.9494	3079	4877	4946.93
GOS-3932	51004	28836	32462	36.4	43	1882 bp	3613	12.5295	1012	2601	1426.85
GOS-4200	85622	30246	54696	36.1	44	1103 bp	7309	24.1652	613	6696	5544.39
AT-1967	17576	11172	12864	26.8	42	2201 bp	3347	29.9588	1890	1457	2045.39
AT-3285	44206	19410	26650	39.7	42	1401 bp	3828	19.7218	2076	1752	2234.31
AT-866	30759	12316	20978	31.8	43	1240 bp	2170	17.6194	1115	1055	1252.67
AT-2001	32048	19101	22739	29	43	1997 bp	6600	34.5532	3527	3073	4233.46
* Expected outcome
